# Supplementary material for: Identification of putative cis-regulatory elements in Cryptosporidium parvum by de novo pattern finding
Source: BMC Genomics. 2007 Jan 9;8:13. doi: 10.1186/1471-2164-8-13 (PMC1779779; doi:10.1186/1471-2164-8-13)
Supplement: Additional File 2 — Top ten motifs reported by each algorithm. Top scoring motifs found by both MEME and AlignACE and their respective E-values and scores. Candidate motifs reported in Figure 2 and 3 are denoted in bold. Note that the motifs found by the two programs are never identical. We used positional information to deduce overlapping motifs, and used the motifs identified by AlignACE to represent the consensus since AlignACE found more than one occurrence of the same motif within the same sequence and hence produced a more degenerate motif. [file 1471-2164-8-13-S2.xls]

## Sheet: Sheet1
	MEME	E-VALUE	ALIGNACE	SCORE		MEME	E-VALUE	ALIGNACE	SCORE		MEME	E-VALUE	ALIGNACE	SCORE		MEME	E-VALUE	ALIGNACE	SCORE
	GLOBAL MOTIF					SUBSET 1					SUBSET 2					SUBSET 3
NUC. METAB
1	TaaaaccaacattaAaatggA	4800000000	aaagaaatGgnGgaa	15.1883		agtTTGAtTg	90000	aatTTGattg	11.2461		Cac?atgTGcGgg	24	aactatgTGgGg	14.5793		ATtgtTTnAAAAnTa	1900	AttgtTTnAAAnTn	7.97953
2	TtnAtaac	87000000000	AAaAAaAAaAA	11.2017		GAgAtTTTg	660000	AAAaAaAAAA	8.49071		cggtACC?Ca?aTctAaAgc	5500	caantagtgcGgg	14.01		ctCTTTTncCcc	2000	TtaaanTttaaaanagnaAAaAG	4.19699
3	aAattcaAacaattaaaa	400000000000	aanggaGGaAaAaA	7.82835		ACAgAaaTnnaTnA	1400000	AagcttgGTag	7.48283		gTGctcGT	13000	Aaatggggcaa	9.89848		aTCcCaCT	3700	TnnaAgtGGGA	1.43498
4	tTTtaaaaAtTTAnt	3600000000000	aaangggGcaaA	6.43035		AtTTaTTTctAangncanT	2500000	aTtTgAatganT	5.70644		cTgagTG?GG	18000	tGtGGnganttga	8.88066		TTtCAATC	110000
5	TtTaTAattaT	460000000000000				AAtgtTTngTagtTTgnttanaAc	12000000				CCCCACcg	25000	ataagtGGcg	7.03635		gcagATACT	280000
6	TtaattttTTT	1.7e+15				TTTanAAgnncaaaatAAaActaataAAaTn	17000000				TGTggCAA	150000	AanttgccacAaatag	5.26198		ccACTaTTc	430000
7	atatatatttacttatatntttttctatnganattaatttn	3.4e+17				TAatAatgaAgnAgA	23000000				Ga?ATTctCAaCA	270000				GgtAtatTG	980000
8	aatattaaataattattaaaa	3.2e+18				AAntAagnagnTTatcnttTT?ttnttTtnTtTnTtA	26000000				TcACattCTaG	300000				gccgTAgaT	1200000
9	tcanattctaattattttaaaatntactg	1.3e+21				cAacntnaTTnTtTaAacTT	27000000				caTcTTTTtgagcCT	430000				cTaagAcAA	2400000
10	attttaanaaattac	9e+23				ATTTTATncn	49000000				TTgTct?aTgCTccA	490000				AAttTtGAng	5100000
DNA REP
1	ttaaaaaaaaaaaAa	1.7e-07	aatGtGGgga	51.5459		ggCGCCAtccncAC	10	gAAAaaaAAaan	12.7146		AaggCgCcAaa	4.6	aaGGcgCCaaa	25.2269		GCaaaaATTg	4.8e-05	GCaaaaAtTgngc	20.9322
2	ttGgcgccaaa?aaacaaata	0.03	ggcGCCaaaa	50.5833		cAaTTGCcC	2300	ggCGCCAtccncAc	12.0322		AAagAaAAAtGAatTaAcaCn	7700	aaaaaGaGggaa	24.5642		TttTtggcgCc	0.24	ggnGngaAnttTg	20.4301
3	aatgTggggaa	0.52	AaaaAAAAaaAAA	26.8671		cgGaAAAnAnAggGg	14000	gaaaAagaaaggaaa	5.66741		gngaAaatGcagTAttAAgAg	31000	AnaAAAaAaaaaaaaa	18.1664		taAtgcanctatactnantannctataatnttTactnncTT	70000	agtGtGGgga	19.9657
4	ggaaAaagaaat	1.4e+16	gGcgccAaatttga	20.9919		CcCtcAgcT	14000	AaAnaAataagG	1.66297		AAAgngAnAaG	33000	AaaataaaaaaaaAAgagag	16.903		TaaatannanacatAacggna	1900000000	tagGcGccaaa	13.0036
5	aaTTAaaA	7.3e+16	atggcGgaAaattt?ca	9.79455		AagCtGcA	340000				CTTnCnTT	280000	aaAaaAaaAaagAA	12.7821		AagtattaAnAaAnatattcaananata	190000000000	tGtgnGgagac	11.2129
6	atttgnnTtAaataa	6.1e+18				cATTTnGtGnG	180000				TTTCcCnc	540000	GGcGCCaaang	10.9802		gnanattttaaantnaaagttgaaA	150000000000	AatcAAAAAaA	9.2768
7	aatttAanaagatat	1.2e+20				TTggctgaAATtatgaTTC	530000				ggaggAaTTtTnncT	540000	attaGGcgcca	6.12686		attAAnTaAtn	1500000000000	ttGgtgccaaaattgtaaaag	7.80461
8	Aaataaaa	6.5e+21				AAgCAAnTtgg	660000				GcAtAatTgtnnaaA	2100000				taaTtaAtanaAAgctaa	18000000000	gAaantTtGngaan	7.51254
9	aaaatanattgaatt	7.1e+22				CgCnTTTA	120000				gTAaaAnaaAanAaAttTaaAnTAAttctntn	26000000				nttactaaAg	22000000000000	aagtgggtaaaaAaT	7.23736
10	gaaaaanaataattaaattaa	1.5e+29				gnAGnanTagtgTtg	19000000				TTATTcngTnc	1500000				aAtAnttaaaatTt	150000000000000	attgaaGcaaaAtTtnn	6.16794
GLYCOLYSIS
1	GGcgggaaA	900000	tGGcgggaaa	47.7588		gGcaggaatAtaAtntcgngnctangaattnnnTtca	57	gGaaattgggagtA	18.6463		CCCncTAcCCc	120	gaaaanaanaggG	17.1085		ngtttTCcCgnCtgC	2.2	tgaggngcnaa	30.531
2	tacaaatttcccgCt	10000000	tGgcGcgaaattagc	24.6653		tGaaAttgggaanA	230	GGCGcnanaatgnc	16.8582		G?AaacTt?cG?gccTt??ccaGCATg	580	CCCncTAccCc	13.9919		TGCatGcGA	37	tTGcatgtga	21.6646
3	AgAAAaAa	350000000000	aattTGcatGta	19.6727		TgAGTganGA	2400	atAttagatAttgggg	13.047		GTggGcTc	13000	aaaaaAAaatAaaaaTG	11.2284		TGaAagtggtTtTTtggnggnnataaagaG	1300	ggcgagtaaattgca	18.2195
4	tTttgaAAaat	1700000000000	ttnanggaaaantggcGcc	17.2535		ggctaatggganAancAanAa	60000	nttGGCgnganattg	11.7294		CcaG?TAgtCc?aAG	68000	gggaaaaaAaaGaggaatgaA	9.9098		AngTtgcatcAGAG	2000	GcagGngaaata	17.9725
5	taaaaaaAAAT	22000000000000	gngnnnaaangGgggGcata	16.9816		gagnctgnacaccaAantctnaTttaT	180000	tTtnttttaAaAaaatntaaatGc	10.723		GGa?AgtaAaAGAG	110000	aaaattntcgagggtnaaaaaanaG	9.47073		GcanatntcnCnnC	2200	ggagggaaaaaagtga	17.2433
6	anttntaatnagttatttaganggtanaagatnttagtg	97000000000000	aataaAAAaAAa	13.4838		AtTTnGaagTg	720000	ctggcggGcg	8.20166		TTGCAAgAAtAG	120000	AtTtaaaaataaaAtgaGG	7.84612		gTAGGnaAAtAag	22000	aatagaGaaaaaaa	16.9023
7	TttAtTaAgtT	430000000000000	gcngGcgcnaaa	13.2493		ATTTgaGA	3400000	gcantantattnttTatanaaAAa	6.18004		gtGaGGATtaatGgg	130000	AannAAAaAaaAttaA	7.72311		AGtGCaaAnnaatnaatanTTTgcAtG	38000	gtgggGaaaan	15.961
8	AAAtAaTT	2.6e+15	ctaattggcgngttattagc	12.1617		AaATangngcA	17000000	gAAntAgcaaA	5.11496		cGgaAtat?AAtAcTgT??tcTGC	310000	tGcaaGtaAa	4.15168		TGnAtnAntnGgtng	560000	taaattAGnAa	13.3231
9	TtaTATtt	6.8e+18	gttggcgggaaaatanag	10.8252		tAntaTnCccnA	24000000	AAAaaaATTt	4.41773		CaATattCCa?tTTTaaTTcctttgaaacCg	1400000	Ggcgcntaan	2.40914		AnnangAAAtagAGaAAtT	1700000	AgggaaaaAAg	12.192
10	aaattngcgnnaantaancat	1.5e+20	anttatatgcntGtgtaaaGa	10.1912		AaaTAAATA	65000000	ntgggCnggn	3.90505		ACATt?cTAatTTtTTgG	2300000	TtaGattacaaAaAa	1.93517		gnnttanATtTntAannTATTTaTTTT	2000000	AaaaAaAtnCT	11.9477
COWP	MEME	E-VALUE	ALIGNACE	SCORE
1	ctctAatacgaga	130000	AataAtAaAAaAAanaA	14.4211
2	AAaaaaAgnaaatactgatt	7400000	CtctAaTtcGag	11.6516
3	ataagtaanaAAaTactnattannaaat	22000000	cttnaaaattaGaAttCtcg	4.95359
4	tnacatnAAaAaTtg	330000000	TtctcGCnaaA	4.52948
5	aTnanantttnnatgnattncntg	4100000000	ttctaGnaAAAatta	4.43072
6	taTTAtTg	56000000000	cattAaaAnTtG	4.39155
7	ttTangtttA	1800000000000
8	ctngaaaaaaTtatant	4300000000000
9	attnAacananaaat	7.3e+15
10	tgtAattcanttatnnaaanT	3.5e+17
LSP	MEME	E-VALUE	ALIGNACE	SCORE
1	atagCGgctg	2.1e-06	atagcGgctg	28.9734
2	aatAaTtgatgtAatctAtaAgtagaanaangTgtcnatAattt	0.0056	ctGctatatgtTcaaaAttnT	28.2041
3	AaTTTTttaAtagCn	380	attgcggcTtaattatttatgntnaa	24.7394
4	gAAgaaAATttaATA	64000	AtaaaganaatAAtgtganaa	22.4015
5	ActGntatatGaTcaAaanncTttnnatc	2.6	TtaaataataTaaaaanatttGcA	16.872
6	AAtcTtAcA	1600000000	gCAtGcatAntaaA	16.2253
7	TTatATaaTAA	170000000	aatGcaatnnnAtcAa	15.6644
8	AaATtcAT	3600000000	AaagtGgtaatacaatAAtaTA	15.1515
9	aTAaATcT	1200000000	ttaaATCtAAa	13.8035
10	tgcAgtTt	490000000	AtAgtaTtnaantactatttT	12.5213
Top scoring motifs found by both MEME and AlignACE. Candidate motifs reported in Figure 2 and 3 are denoted in bold. Note that the motifs found by the two programs are never identical. We used positional information to deduce overlapping motifs, and used the motifs identified by AlignACE to represent the consensus since AlignACE found more than one occurence of the same motif within the same sequ…
