# Supplementary material for: Identification of putative cis-regulatory elements in Cryptosporidium parvum by de novo pattern finding
Source: BMC Genomics. 2007 Jan 9;8:13. doi: 10.1186/1471-2164-8-13 (PMC1779779; doi:10.1186/1471-2164-8-13)
Supplement: Additional File 3 — Information content and occurrences of candidate motifs reported in the paper. This table describes the Information content values as determined by MEME for each of the candidate motifs reported in the paper. Additionally, the occurrences of these motifs within their respective sub-set and the global occurrence within the whole genome (in intergenic regions) is reported. [file 1471-2164-8-13-S3.xls]

## Sheet: Sheet1
GLOBAL
GROUP	MOTIF	I.C (MEME)	SUBSET-SPECIFIC OCCURENCES	GENOME WIDE (IN 3396 UPSTREAMS)
			(# TIMES / # GENES)	(#TIMES /# GENES)
NUCLEOTIDE METABOLISM	TtnAtaac	7.1 bits	10/ 10	3397/3192
DNA REPLICATION	aatgTggggaa	14.3 bits	25/14	253/238
GLYCOLYSIS	GGcgggaaA	20.1 bits	28/ 12	1635/1261
COWP	ctctAatacgaga	15.5 bits	12/ 7	77/60
LSP	atagCGgctg	15.5 bits	18/ 7	1313/972
SUB SET 1
NUCLEOTIDE METABOLISM	agtTTGAtTg	18.9 bits	15/ 4	841/677
DNA REPLICATION	ggCGCCAtccncAC	26.9 bits	3/ 3	9/ 9
GLYCOLYSIS	tGaaAttgggaanA	23.1 bits	11/ 5	358 /334
SUB SET 2
NUCLEOTIDE METABOLISM	CacnatgTGcGgg	19.4 bits	8 / 3	642/568
DNA REPLICATION	AaggCgCcAaa	29.8 bits	7 /5	487/459
GLYCOLYSIS	CCCncTAcCCc	19.4 bits	3/ 3	3/ 3
SUB SET 3
NUCLEOTIDE METABOLISM	ATtgtTTnAAAAnTa	20.8 bits	6 /3	437/380
DNA REPLICATION	GCaaaaATTg	18.4 bits	10/ 6	392/363
GLYCOLYSIS	TGCatGcGA	16.2 bits	3/ 3	17 / 17
This table gives the Information Content as reported by MEME for each candidate motif reported, the number of occurences of each candidate motif within it's respective sub-set. The motifs are also found elsewhere in the genome, as indicated in the last column showing genome-wide occurences of these motifs. Expression profiles are not yet available for every gene to test the deterministic nature o…
