# Supplementary material for: Identification of putative cis-regulatory elements in Cryptosporidium parvum by de novo pattern finding
Source: BMC Genomics. 2007 Jan 9;8:13. doi: 10.1186/1471-2164-8-13 (PMC1779779; doi:10.1186/1471-2164-8-13)
Supplement: Additional File 1 — Primer sequences for comparative PCR experiments. Oligonucleotide primers used in this study. L= left or forward primer; R= right or reverse primer. [file 1471-2164-8-13-S1.xls]

## Sheet: Sheet1
Glycolysis Primers
cgd6_3800-L	CCATTAGAAGTTGGCTTCACCT	cgd6_3800-R	ACGCATTTACATTGAGCTGGTA
cgd7_910-L	ATTCTTAGCAATCATGGGAGGA	cgd7_910-R	AACAATTTTGGCTCCTTCTTCA
cgd7_4270-L	AGTTTGGAGAGGACCAAGTCAA	cgd7_4270-R	TCTGTTGTTGGTAAGCATGAGG
cgd5_1960-L	TGCTCCAGATATTGCTACTCCA	cgd5_1960-R	CTTCCACATCTCCGTTAGCTCT
cgd1_3020-L	GGTGGTCAATCTGAGGAAGAAG	cgd1_3020-R	GTTTGCCTTGGCTCTCTCTAAA
cgd2_3200-L	GGTTGGTGGTAGGTTTTCTGTC	cgd2_3200-R	TGGAGCAGTTTCATAATGTTGG
cgd6_3790-L	TAAGGTCATCCCAGCTTTGAAT	cgd6_3790-R	ATGCTTCCTTAACGGCTTGATA
cgd7_480-L	AGGTCTTATCACCCAGGAACAA	cgd7_480-R	AATGCAGAACATGGAACAACTG
cgd7_470-L	AGATTGTTGGTTCAGTTGCAGA	cgd7_470-R	GGAATCAAGCACACCTGACATA
cgd1_3040-L	TGTACTGGAAACGGAGCATTTA	cgd1_3040-R	GAACAATCTTCAGGCCATTCTC
cgd2_2130-L	CGAATCAGGAACATAGCCCTAC	cgd2_2130-R	CAAGAAGTGCCTCGGTCTCTAT
cgd3_1400-L	ACAGCCAGTCAAAATCTTCCAT	cgd3_1400-R	GCTGTTTAAGCGATGGTAGTCC
DNA Replication Primers
cgd8_3360-L	GTTTGAATGCCAAATATGCTGA	cgd8_3360-R	CGCGATATAATCTTGTGTTTGC
cgd7_2920-L	TCCTACTGGAGACATTCCTCGT	cgd7_2920-R	GCCTTCGATGATTCCTTATCTG
cgd6_1710-L	TCATGCGATGGAGAAATAGAAA	cgd6_1710-R	TTCATCAAGATCAGTCCAAACG
cgd6_240-L	AGATTATGAGCCAAAGGAACCA	cgd6_240-R	GGAATGTACGGTAGCCAAAGTC
cgd4_970-L	GATCAGGTTTAACGGCAGAAAC	cgd4_970-R	TCATCAGCTTCCATCTGCTTTA
cgd3_3570-L	TTTGGTGCAGAATGGTTGTAAG	cgd3_3570-R	TATATCCTTGCCCTTGTGGTTT
cgd2_1600-L	AGTGATGAACTTCCCCAGAAAA	cgd2_1600-R	CAGATGATTACGTCCAAACCAA
cgd2_1250-L	AGCAGTTTCACGCAATGTCTAA	cgd2_1250-R	GATGCTGCCTTCAGTAGGTTTT
cgd2_1100-L	GTGACAACACTACGTGCAAGGT	cgd2_1100-R	CCTTCAAAACCGCTAAAACATC
cgd4_4320-L	GGTCTAAGCTCCAATCCTCAAA	cgd4_4320-R	TGTTGCCAAACCATAAGAAATG
cgd2_4080-L	ATTCAGGAGCTGGAGTTCAAAG	cgd2_4080-R	GTGTGGCATGAACATCTCTTGT
cgd7_2660-L	AGAATCCCTACAAAACGCATGT	cgd7_2660-R	GCCTTCACAATAATACGCACAA
cgd8_870-L	ACTGAGACCGATGAATTTGGAC	cgd8_870-R	ATGTTCTCCTTTTCCAGCGTAA
cgd6_4410-L	TAAAGATGTTGAAGCAGCCAAA	cgd6_4410-R	AACATGAGCGAGTTTTGCAGTA
Nucleotide Metabolism Primers
cgd2_310-L	GGAAGTTACAAGGCAGATTTGG	cgd2_310-R	AGCATATCACCGAGATGAAACA
cgd8_2370-L	TCAACGACTCTTGGAAATGATG	cgd8_2370-R	TCGTCCTTATTTGACAGCTCCT
cgd4_1880-L	ATTTAACCTGGCAATCAAATGG	cgd4_1880-R	TCCCTATTTTCAACGACGATCT
cgd6_20-L	GGCCATTCCCTTAACATTATCA	cgd6_20-R	CCATCTGCACCATTCTCAATTA
cgd5_4520-L	GATGTTATGACTGCTCGCTTTG	cgd5_4520-R	TGTTGCTGGTGGTTTATTTGTT
cgd8_2810-L	CTATTCTTGGGAATGGATTTGG	cgd8_2810-R	TTACCTCCGGGAACTCTTTACA
cgd5_1710-L	ATCCTGAATTTGTGCCTCTGAT	cgd5_1710-R	GGTGATATTGAGCAGCAATGAA
cgd4_4460-L	AATCAGGTCCATTTTTGAGGAA	cgd4_4460-R	TCCTCTCTATGCCCTAAACCAA
cgd2_2780-L	AAATAGATTCACGCCCAAACTG	cgd2_2780-R	TTGGAGTCCCATTATACCCTGT
cgd6_1950-L	ATCTGAATTGGACGAACTTGCT	cgd6_1950-R	AGGGCAACCTTGATTGTCTTTA
cgd5_4280-L	TACAAATGGCGAGCTACTTCCT	cgd5_4280-R	TACAAATGGCGAGCTACTTCCT
cgd1_1900-L	TATTTGTATGGCACTGCTTTCG	cgd1_1900-R	TTACCAACTCCAGGAACAACCT
C. parvum rRNA primers
995-F	TAGAGATTGGAGGTTGTTCCT	1206-R	CTCCACCAACTAAGAACGGCC
